# Supplementary material for: Life cycle comparison of industrial-scale lithium-ion battery recycling and mining supply chains
Source: Nat Commun. 2025 Jan 24;16:988. doi: 10.1038/s41467-025-56063-x (PMC11761346; doi:10.1038/s41467-025-56063-x)
Supplement: Supplementary file 3 — Source Data [file 41467_2025_56063_MOESM3_ESM.xlsx]

## Sheet: Fig. 1
	Li	Ni	Co	Mn	Fe	P	Cu	Al	AVG	dev1	dev2	AVG	dev1	dev2
Glass	0											0.008	0.036	0.032
Paper	0											0.09	0.092	0.135
Plastic	0											0.34	0.307	0.94
Metal Cans	0											0.803	0.709	0.987
LCO	15.2643	0	84.7357	0	0	0	0	0	8.84457	3.71358	8.23275
NMC111	25.1156	14.0969	45.4221	4.92164	0	0	6.15296	4.29073	8.84745	3.46739	6.7031
NMC811	28.9168	38.756	15.6096	1.69128	0	0	8.62426	6.40209	6.32715	2.27123	3.76981
NCA	27.7235	37.2771	22.5208	0	0	0	7.05543	5.42321	7.30232	2.67283	4.57113
LMO	35.8409	0	0	41.5322	0	0	12.9381	9.68881	3.82142	1.24135	2.23615
LFP	53.1381	0	0	0	0.97744	5.13399	25.1857	15.5648	2.47585	1.05987	1.82712

## Sheet: Fig. 3
Panel a
	Li	Ni	Co	Al	Hy	Me	RC	AVG	DEV
Conv.	41.6128	127.534	24.5554	0.21326
Rcycled battery					38.7338	3.17813	2.45071
Recycled scrap					20.3061	1.67041
Pyro								74.56	12.83
Hydro								52.04	0.54
Direct								41.21	23.44
Panel b
	Li	Ni	Co	Al	Hy	Me	RC	AVG	DEV
Conv.	3.99795	8.89645	1.59326	0.01471
Rcycled battery					5.26641	0.4025	0.46004
Recycled scrap					2.56173	0.21155
Pyro								9.45	1.21
Hydro								6.53	1.1
Direct								5.86	0.67
Panel c
	Li	Ni	Co	Al	Hy	Me	RC
Conv.	13.6052	43.9411	19.6909	0.07954
Rcycled battery					19.0343	1.11725	1.32233
Recycled scrap					8.95089	0.58722

## Sheet: Fig. 4
Panel a
	Li	NiCo	Ni	Co	Al	Hy	Me	RC
Conv.	41.6128	--	127.534	24.5554	0.21326
Conv.2	41.6128	302.533			0.21326
Hy-only						139.752	4.45219
Recycled battery						38.7338	3.17813	2.45071
Panel b
	Li	NiCo	Ni	Co	Al	Hy	Me	RC
Conv.	3.99795		8.89645	1.59326	0.01471
Conv.2	3.99795	23.2672			0.01471
Hy-only						9.89027	0.56386
Recycled battery						5.9251	0.4289	0.49938
Panel c
	Li	NiCo	Ni	Co	Al	Hy	Me	RC
Conv.	13.6052		43.9411	19.6909	0.07954
Conv.2	13.6052	58.5244			0.07954
Hy-only						21.7759	1.56514
Recycled battery						17.7888	1.00443	1.24827

## Sheet: Fig. 5
Panel a
	Elec-RC	Elec-Me	Elec-Hy	H2SO4	H2O2	Ca(OH)2-RC	Ca(OH)2-Hy
Energ: Recycled scrap		7.60088	62.6497	1.41504	20.1402		8.19417
Energy: Recycled battery	4.70244	7.16397	79.0853	1.43818		0.82182	6.78829
CO2-eq: Recycled scrap		7.62828	62.8755		0.71378	11.8084		16.974
CO2-eq: Recycled battery	4.31075	6.56725	72.498	1.54762	0.66264		1.64758	12.7662
Water: Recycled scrap		2.60146		6.1566	50.7453	6.27914	10.7218		23.4958
Water: Recycled battery	0.62983	7.71833	3.41516	5.20285	57.4359	5.72214		2.11287	17.7629
Panel b
CO2-eq	Hy	Me	RC	Hy	Me	RC	Hy	Me	RC
NV*							0.95784	0.01696
BPAT				1.17451	0.04325
CISO				1.87298	0.12799
NEVP	2.56173	0.21155
WACM				3.4263	0.31645
NV*							1.54666	0.03228	0.24168
BPAT				2.11167	0.08229	0.28146
CISO				3.89155	0.24352	0.38729
NEVP	5.26641	0.4025	0.46004
WACM				7.84972	0.60207	0.62264
Water	Hy	Me	RC	Hy	Me	RC	Hy	Me	RC
NV*							42.3492	4.63922
BPAT				30.9653	3.25809
CISO				10.4064	0.76381
NEVP	8.95089	0.58722
WACM				14.4313	1.25213
NV*							104.14	8.82661	6.38276
BPAT				75.1316	6.19885	4.60967
CISO				22.7432	1.45322	2.17622
NEVP	19.0343	1.11725	1.32233
WACM				32.9996	2.38231	2.36158
Panel c
	CO2-eq	Water
CISO	275.8	1.65
NEVP	455.9	1.27
WACM	682	2.7
BPAT	92.8	7.02
RE	36.56	9.99827
WAT	20.5	9.53
NUC	13	2.18
SUN	43.4	0.31
NG	489.282	0.26
WND	13	0.01
COL	990.196	1.55
OIL	837.227	0.33
BIO	31.295	5.5
GEO	36.7	11.17
OTH	58.9583	7.34

## Sheet: Fig. 6
	Refining	Logistics	Mining	Refining	Logistics	Mining	Refining	Logistics	Mining
	CO2e			Eng			wat
Conv.	14.5	3.679	2.85	193.92	31.2	37.06	77.32	0.7567	14
Cir.	4.52235	0.07294	0	44.3627	1.487	0	25.7393	0.04	0
Conv.	14.3686	4.316	1.957	201.71	44.91	26.1816	142.249	1.108	10.9465
Cir.	11.4396	0.4697	0.01886	112.218	9.57855	0.38475	65.1091	0.22905	0.0092

## Sheet: Supplementary Figure 1
Panel a
	EVs	Energy Storage	Consumer Electronics	Others	Tot	-	+
2010	0	0	20	10	30	0	0
2011	2.65	0.66055	26.4	10.5727	40.2516	8.2	8
2012	4	1.3211	32.4	11.1783	49	15	17
2013	9	1.98165	33.2	11.8185	56	14	18
2014	13	2.6422	34.2	12.4954	62	16	18
2015	34	3.53333	35.8	12	86	30	39
2016	48	4.3	39	14.3456	106	38	48
2017	64	5.3	42.1	17.1497	129	42	50
2018	100	11.9	42.6	20.5019	175	38	54
2019	126	13.8	48.4	24.5093	213	42	46
2020	151	18.1767	51.6	29.3	250	33	46
2021	239	25.2	60.4	33.8835	358	66	87
2022	371	32.2	71.8	39.1841	514	151	190
2023	498	52.2	72.8	45.3138	668	237	313
2024	656	65.8	79.1	52.4025	853	340	452
2025	826	83.7433	85.5	60.6	1056	444	635
2026	1009	96.4	83.5	64.6278	1254	557	793
2027	1213	126.1	84.1	68.9233	1493	700	946
2028	1440	158.9	92.5	73.5043	1765	861	1142
2029	1702	202.1	93.2	78.3898	2076	1044	1345
2030	1998	256.481	96.5	83.6	2435	1255	1562
Panel b
	N/A	Li	Ni	Mn	Co	Fe	P	Cu	Al	N/A	Li	Ni	Mn	Co	Fe	P	Cu	Al	N/A	Li	Ni	Mn	Co	Fe	P	Cu	Al
	-0.028
Glass										0.008
																			0.04
	-0.002
Paper										0.09
																			0.225
	0.033
Plastic										0.34
																			1.28
	0.094
Metal Cans										0.803
																			1.79
			3.4968		1.2324	0.0144		0.22776	0.00845
NiMH												4.5402		2.0163	0.0228		0.29445	0.011
																					5.64		3.8415	0.042		0.3939	0.01405
		0.55021	0	0	4.58078
LCO											1.35006	0	0	7.49451
																				2.79862	0	0	14.2787
		0.9056	0.96059	0.34487	2.4563	0	0	0.42108	0.29162
NMC111											2.22209	1.24722	0.43544	4.0187	0	0	0.54438	0.37962
																				4.60628	1.54934	0.52528	7.65652	0	0	0.72825	0.48488
		0.74565	1.88861	0.08476	0.60366	0	0	0.42208	0.31116
NMC811											1.82961	2.45215	0.10701	0.98764	0	0	0.54567	0.40507
																				3.7927	3.04615	0.12909	1.88168	0	0	0.72996	0.51738
		0.82506	2.09652	0	1.00518	0	0	0.39852	0.30421
NCA											2.02446	2.72209	0	1.64454	0	0	0.51521	0.39602
																				4.19662	3.38148	0	3.13322	0	0	0.68922	0.47291
		0.55819	0	1.25702	0	0	0	0.48044	0.28442
LMO											1.36963	0	1.58712	0	0	0	0.49442	0.37025
																				2.83919	0	1.91458	0	0	0	0.83089	0.47291
		0.53618	0	0	0	0.01528	0.08616	0.48233	0.29603
LFP											1.31562	0	0	0	0.0242	0.12711	0.62356	0.38536
																				2.72723	0	0	0	0.04457	0.2048	0.83416	0.49221

## Sheet: Supplementary Figure 3
Panel a
Energy
	Hy	Me	RC	Hy	Me	RC
3°	35.9857	3.15432	1.68435	--	--	--
3°-CO3				46.9685	3.17813	2.45071
Hydro	139.752	4.45219			--
Hydro-CO3				145.35	4.45219
CO2-eq
	Hy	Me	RC	Hy	Me	RC
3°	5.26641	0.4025	0.46004
3°-CO3				6.2247	0.40251	0.44798
Hydro	9.89027	0.56386
Hydro-CO3				9.4205	0.56119
Water
	Hy	Me	RC	Hy	Me	RC
3°	19.0343	1.11725	1.32233
3°-CO3				20.5241	1.11725	1.38848
Hydro	21.7759	1.56514
Hydro-CO3				22.2608	1.56514
Panel b
	AVG	DEV
NCA w/recycled Ni inputs	7.53	0.3
NCA (mined inputs)			14.7
This study (mined inputs)				14.5024
Pyro					9.45	1.21
Hydro							6.53	1.1
Direct									5.86	0.67
Recycled scrap											2.90151
Hydro												6.46405
Recycled battery													10.8535
Panel c
	Electricity-Me	Water	Electricity	H2SO4	Alkali	H2O2	SX	NG	Na2S	HCOOH
Energy	3.08742		30.2602	0.50369	24.3029	1.8218	1.85992	14.38	17.4906	6.29342
CO2-eq	3.91055		53.6929	0.4227	28.997	5.89352	0.42295	1.48281	0	4.2979
Water	6.70554	7.16786	65.722	4.76496	0.25491	14.0071	0.0046	1.37294	1.13617e-05	0.000153656
Panel d
	Hy	Me	Hy	Me	RC
1	4.80694	0.04521				NV*
2			1.54666	0.03228	0.24168
3
4	5.49364	0.11528				BPAT
5			2.11167	0.08229	0.28146
6
7	7.70737	0.34114				CISO
8			3.89155	0.24352	0.38729
9
10	9.89027	0.4025				NEVP
11			5.26641	0.4025	0.46004
12
13	12.6304	0.84343				WACM
14			7.84972	0.60207	0.62264

## Sheet: Supplementary Figure 4
		Li	Ni	Co	Al	Hy	Me	RC
Panel a	Conv.	3.85077	8.42669	1.49651	0.01376
	2					2.50769	0.21055
	3					5.23241	0.40059	0.45183
Panel b	Conv.	5.61024	16.7471	3.4456	0.03395
	2					1.03018	0.01458
	3					0.80386	0.02774	0.06811
Panel c	Conv.	23.2338	171.405	35.5984	0.34603
	2					94.9336	2.14694
	3					46.6465	4.08478	21.8159
Panel d	Conv.	2.84186	11.3913	1.03254	0.00885
	2					0.60214	0.04084
	3					1.15824	0.0777	0.08497
Panel e	Conv.	3.62663	16.9232	1.75207	0.01611
	2					0.81749	0.08553
	3					1.98845	0.16274	0.12595
Panel f	Conv.	4.52386	692.409	698.489	0.01986
	2					4.00292	0.07344
	3					8.33805	0.13974	0.10187
Panel g	Conv.	1.02523	6.23359	5.82857	0.01243
	2					0.16959	0.01233
	3					0.33066	0.02182	0.02452
Panel h	Conv.	0.68084	3.48213	0.69973	0.00626
	2					0.13573	0.01024
	3					0.28106	0.01949	0.02052

## Sheet: Supplementary Figure 5
	Elec-RC	Elec-Me	Elec-Hy	CO2-RC	Alkali-RC	Alkali-Hy	H2SO4	H2O2
Panel a	2		7.74582	63.8443			17.0862	0.68527	10.6383
	3	4.32139	6.58346	72.6769	1.55884	1.54531	12.686	0.62806
Panel b	2		1.39553	11.5025		23.5912	4.03683	59.4739
	3	2.02382	3.08321	34.0365	5.54622	45.6927	9.61751
Panel c	2		2.2115	18.2282		0.45487	0.3931	78.7124
	3	3.69587	5.63051	62.157	26.3755	1.0619	1.07923
Panel d	2		6.35139	52.3509		26.0981	1.3452	13.8544
	3	3.86104	5.88214	64.9348	2.57193	21.4067	1.34341
Panel e	2		9.47183	78.0708		10.4662	1.58423	0.40691
	3	4.69096	7.14649	78.8923	0.8403	7.14101	1.28894
Panel f	2		1.93035	15.9108		1.21258	79.0984	1.84783
	3	1.06907	1.62868	17.9795	0.11833	0.98468	78.2197
Panel g	2		6.59257	54.3388		28.9364	1.00588	9.12636
	3	3.79966	5.78863	63.9025	2.70363	22.8532	0.95241
Panel h	2		7.01666	57.8343		26.1608	0.74341	8.2448
	3	3.98396	6.06939	67.0019	2.40796	19.8433	0.69343

## Sheet: CONTENT-2021
	Life cycle comparison of industrial-scale lithium-ion battery recycling and mining supply chains
	Michael L. Machalaa,c,#, Xi Chenb,#, Samantha P. Bunkeb,#, Gregory Forbesa, Akarys Yegizbayd, Jacques de Chalendara, Inês L. Azevedoa,c, Sally Bensona,c, William A. Tarpehb,c,*
	aDepartment of Energy Resources Engineering, Stanford University, Stanford, California, 94305, United States
	bDepartment of Chemical Engineering, Stanford University, Stanford, California 94305, United States
	cPrecourt Institute for Energy, Stanford University, Stanford, California 94305, United States
	dDepartments of Physics and Economics, Kenyon College, Gambier, Ohio 43022, United States
	# denotes equal co-first author contribution
	SUPPLEMENTARY INFORMATION (2)
	Spreadsheet	Content
	Battery Composition	The elemental breakdown of NCA and LCO active material used in the functional unit of this life cycle analysis (LCA).
	Conversions	A list of unit conversions used throughout the workbook, as well as the CO2-eq emission factos used.
	Ni_MHP	The life cycle inventory (LCI) for the production of Nickel Sulfate from Mixed Hydroxide Precipitates (MHP).
	Ni_Class1	The life cycle inventory (LCI) for the production of Nickel Sulfate from Class I Nickel.
	Co_SO4	The life cycle inventory (LCI) for the production of Cobalt Sulfate from Cobalt Salts.
	Li_Brine	The life cycle inventory (LCI) for the production of Lithium Carbonate from Brine.
	Li_Ore	The life cycle inventory (LCI) for the production of Lithium Carbonate from Ore.
	Al	The life cycle inventory (LCI) for the production of Aluminum Oxide from Bauxite Ore.
	Cu	The life cycle inventory (LCI) for the production of Copper (virgin) from Copper Ore.
	Mn	The life cycle inventory (LCI) for the production of Manganese Sulfate from Manganese Ore.
	Final	Aggregation of the individual contributions of each element in the overall functional units.
	Consumables	The life cycle inventory (LCI) for the chemical consumables used in the Redwood recycling processes. Data extracted from GREET and SimaPro.
	Instructions on reading this workbook:
	Element Sheets (Ni_MHP, Ni_Class1, Co_SO4, etc.)
	Each of the element sheets is organized by the following sections:
	Section					Function of section
	Functional Unit					Provides the mass of the element of interest in the functional unit(s).
	Data Extracted from GREET.net					Provides the LCI data extracted from the GREET model after normalization with the functional unit(s).
	Normalized by Mass of Element in Functional Unit					Provides the LCI data extracted from the GREET model prior to normalization with the functional unit(s).
	Amount of element in product the raw data are normalized by					Provides the conversion factor for normalizing the LCI data to 1 kg of the element of interest prior to normalizing by the mass of that element in the functional unit(s).
	Final
	This sheet is organized by the following sections:
	Section					Function of section
	Production Weights					This table provides the values for weighting production pathways for elements that have more than one production pathway (i.e., Ni and Li).
	NCA-eq					Pulls the normalized LCI data from the element tabs of Ni, Co, Al, and Li; weights the data using the "Production Weights" table; and totals the values. Within this section, there are three scopes that frame the data: cradle-to-gate, gate-to-gate, and isolated cradle.
	Per 1 kg of each element					Pulls the normalized LCI data from all of the element tabs; weights the data using the "Production Weights" table; and totals the values. Within this section, there are three scopes that frame the data: cradle-to-gate, gate-to-gate, and isolated cradle.
	LCO					Pulls the normalized LCI data from the element tabs of Li and Co; weights the data using the "Production Weights" table; and totals the values. Within this section, there are three scopes that frame the data: cradle-to-gate, gate-to-gate, and isolated cradle.

[truncated: 27 more sheets: Battery Composition-2021, Conversions-2021, Ni_MHP-2021, Ni_Class1-2021, Co_SO4-2021, Li_brine-2021, Li_ore-2021, Al-2021, Cu-2021, Mn-2021, Final-2021, Consumables-2021, CONTENT-2023, Battery Composition-2023, Conversions-2023, Ni_MHP-2023, Ni_Classs1-2023, Co_SO4-2023, NiCo_MHP-2023, Li_brine-2023 …]
